# Supplementary material for: Synergistic Two‐Color Photochemical Polymer Network Formation and Lithography
Source: Angew Chem Int Ed Engl. 2025 Oct 3;64(48):e202518815. doi: 10.1002/anie.202518815 (PMC12643345; doi:10.1002/anie.202518815)
Supplement: Supplementary file 2 — Supporting Information [file ANIE-64-e202518815-s003.zip]

Archive with 9 entries (8 files):
- Supplementary file 1/
- Supplementary file 1/1C 100.gcode
- Supplementary file 1/1C 25.gcode
- Supplementary file 1/1C 50.gcode
- Supplementary file 1/1C 75.gcode
- Supplementary file 1/2C 100.gcode
- Supplementary file 1/2C 25.gcode
- Supplementary file 1/2C 50.gcode
- Supplementary file 1/2C 75.gcode
