# Supplementary material for: Synergistic Two‐Color Photochemical Polymer Network Formation and Lithography
Source: Angew Chem Int Ed Engl. 2025 Oct 3;64(48):e202518815. doi: 10.1002/anie.202518815 (PMC12643345; doi:10.1002/anie.202518815)
Supplement: Supplementary file 2 — Supporting Information [file ANIE-64-e202518815-s003.zip › Supplementary file 1/1C 100.gcode]

G0 X0.00 Y0.00
G0 X0.00 Y0.00 Z0.000

G0 X1.500 Y0.000

G1 X1.500 Y0.000
G1 X1.487 Y0.196
G1 X1.449 Y0.388
G1 X1.386 Y0.574
G1 X1.299 Y0.750
G1 X1.190 Y0.913
G1 X1.061 Y1.061
G1 X0.913 Y1.190
G1 X0.750 Y1.299
G1 X0.574 Y1.386
G1 X0.388 Y1.449
G1 X0.196 Y1.487
G1 X0.000 Y1.500
G1 X-0.196 Y1.487
G1 X-0.388 Y1.449
G1 X-0.574 Y1.386
G1 X-0.750 Y1.299
G1 X-0.913 Y1.190
G1 X-1.061 Y1.061
G1 X-1.190 Y0.913
G1 X-1.299 Y0.750
G1 X-1.386 Y0.574
G1 X-1.449 Y0.388
G1 X-1.487 Y0.196
G1 X-1.500 Y0.000
G1 X-1.487 Y-0.196
G1 X-1.449 Y-0.388
G1 X-1.386 Y-0.574
G1 X-1.299 Y-0.750
G1 X-1.190 Y-0.913
G1 X-1.061 Y-1.061
G1 X-0.913 Y-1.190
G1 X-0.750 Y-1.299
G1 X-0.574 Y-1.386
G1 X-0.388 Y-1.449
G1 X-0.196 Y-1.487
G1 X-0.000 Y-1.500
G1 X0.196 Y-1.487
G1 X0.388 Y-1.449
G1 X0.574 Y-1.386
G1 X0.750 Y-1.299
G1 X0.913 Y-1.190
G1 X1.061 Y-1.061
G1 X1.190 Y-0.913
G1 X1.299 Y-0.750
G1 X1.386 Y-0.574
G1 X1.449 Y-0.388
G1 X1.487 Y-0.196
G1 X1.500 Y-0.000

G0 X1.480 Y0.000

G1 X1.480 Y0.000
G1 X1.467 Y0.193
G1 X1.430 Y0.383
G1 X1.367 Y0.566
G1 X1.282 Y0.740
G1 X1.174 Y0.901
G1 X1.047 Y1.047
G1 X0.901 Y1.174
G1 X0.740 Y1.282
G1 X0.566 Y1.367
G1 X0.383 Y1.430
G1 X0.193 Y1.467
G1 X0.000 Y1.480
G1 X-0.193 Y1.467
G1 X-0.383 Y1.430
G1 X-0.566 Y1.367
G1 X-0.740 Y1.282
G1 X-0.901 Y1.174
G1 X-1.047 Y1.047
G1 X-1.174 Y0.901
G1 X-1.282 Y0.740
G1 X-1.367 Y0.566
G1 X-1.430 Y0.383
G1 X-1.467 Y0.193
G1 X-1.480 Y0.000
G1 X-1.467 Y-0.193
G1 X-1.430 Y-0.383
G1 X-1.367 Y-0.566
G1 X-1.282 Y-0.740
G1 X-1.174 Y-0.901
G1 X-1.047 Y-1.047
G1 X-0.901 Y-1.174
G1 X-0.740 Y-1.282
G1 X-0.566 Y-1.367
G1 X-0.383 Y-1.430
G1 X-0.193 Y-1.467
G1 X-0.000 Y-1.480
G1 X0.193 Y-1.467
G1 X0.383 Y-1.430
G1 X0.566 Y-1.367
G1 X0.740 Y-1.282
G1 X0.901 Y-1.174
G1 X1.047 Y-1.047
G1 X1.174 Y-0.901
G1 X1.282 Y-0.740
G1 X1.367 Y-0.566
G1 X1.430 Y-0.383
G1 X1.467 Y-0.193
G1 X1.480 Y-0.000
