# Supplementary material for: Synergistic Two‐Color Photochemical Polymer Network Formation and Lithography
Source: Angew Chem Int Ed Engl. 2025 Oct 3;64(48):e202518815. doi: 10.1002/anie.202518815 (PMC12643345; doi:10.1002/anie.202518815)
Supplement: Supplementary file 2 — Supporting Information [file ANIE-64-e202518815-s003.zip › Supplementary file 1/1C 25.gcode]

G0 X0.00 Y0.00
G0 X0.00 Y0.00 Z0.000


G0 X-1.500 Y0.000

G1 X-1.487 Y-0.196
G1 X-1.449 Y-0.388
G1 X-1.386 Y-0.574
G1 X-1.299 Y-0.750
G1 X-1.190 Y-0.913
G1 X-1.061 Y-1.061
G1 X-0.913 Y-1.190
G1 X-0.750 Y-1.299
G1 X-0.574 Y-1.386
G1 X-0.388 Y-1.449
G1 X-0.196 Y-1.487
G1 X-0.000 Y-1.500


G0 X-1.480 Y0.000

G1 X-1.467 Y-0.193
G1 X-1.430 Y-0.383
G1 X-1.367 Y-0.566
G1 X-1.282 Y-0.740
G1 X-1.174 Y-0.901
G1 X-1.047 Y-1.047
G1 X-0.901 Y-1.174
G1 X-0.740 Y-1.282
G1 X-0.566 Y-1.367
G1 X-0.383 Y-1.430
G1 X-0.193 Y-1.467
G1 X-0.000 Y-1.480
