# Supplementary material for: Synergistic Two‐Color Photochemical Polymer Network Formation and Lithography
Source: Angew Chem Int Ed Engl. 2025 Oct 3;64(48):e202518815. doi: 10.1002/anie.202518815 (PMC12643345; doi:10.1002/anie.202518815)
Supplement: Supplementary file 2 — Supporting Information [file ANIE-64-e202518815-s003.zip › Supplementary file 1/2C 25.gcode]

G0 X0.00 Y0.00
G0 X0.00 Y0.00 Z0.000

G0 X0.000 Y1.500


G1 X0.000 Y1.500
G1 X-0.196 Y1.487
G1 X-0.388 Y1.449
G1 X-0.574 Y1.386
G1 X-0.750 Y1.299
G1 X-0.913 Y1.190
G1 X-1.061 Y1.061
G1 X-1.190 Y0.913
G1 X-1.299 Y0.750
G1 X-1.386 Y0.574
G1 X-1.449 Y0.388
G1 X-1.487 Y0.196
G1 X-1.500 Y0.000

G0 X0.000 Y1.480

G1 X0.000 Y1.480
G1 X-0.193 Y1.467
G1 X-0.383 Y1.430
G1 X-0.566 Y1.367
G1 X-0.740 Y1.282
G1 X-0.901 Y1.174
G1 X-1.047 Y1.047
G1 X-1.174 Y0.901
G1 X-1.282 Y0.740
G1 X-1.367 Y0.566
G1 X-1.430 Y0.383
G1 X-1.467 Y0.193
G1 X-1.480 Y0.000
