# Supplementary material for: Synergistic Two‐Color Photochemical Polymer Network Formation and Lithography
Source: Angew Chem Int Ed Engl. 2025 Oct 3;64(48):e202518815. doi: 10.1002/anie.202518815 (PMC12643345; doi:10.1002/anie.202518815)
Supplement: Supplementary file 3 — Supporting Information [file ANIE-64-e202518815-s002.zip]

Archive with 3 entries (2 files):
- Supplymentary file 2/
- Supplymentary file 2/Butterfly left.gcode
- Supplymentary file 2/Butterfly right.gcode
