# Supplementary material for: Synergistic Two‐Color Photochemical Polymer Network Formation and Lithography
Source: Angew Chem Int Ed Engl. 2025 Oct 3;64(48):e202518815. doi: 10.1002/anie.202518815 (PMC12643345; doi:10.1002/anie.202518815)
Supplement: Supplementary file 3 — Supporting Information [file ANIE-64-e202518815-s002.zip › Supplymentary file 2/Butterfly left.gcode]

G0 X-1.061 Y2.885

G1 X-1.061 Y2.934
G1 X-1.092 Y2.978
G1 X-1.153 Y2.967
G1 X-1.175 Y2.940
G1 X-1.167 Y2.884
G1 X-1.107 Y2.869
G1 X-1.061 Y2.885
G1 X-0.865 Y2.715
G1 X-0.677 Y2.529
G1 X-0.477 Y2.257
G1 X-0.354 Y1.984
G1 X-0.272 Y1.819
G1 X-0.166 Y1.469
G1 X-0.102 Y1.196

G0 X0.110 Y1.214

G1 X-0.033 Y1.177
G1 X-0.102 Y1.196
G1 X-0.283 Y1.072
G1 X-0.352 Y0.905
G1 X-0.323 Y0.679
G1 X-0.220 Y0.534
G1 X-0.448 Y0.369
G1 X-0.521 Y0.191
G1 X-0.526 Y-0.177
G1 X-0.503 Y-0.215
G1 X-0.432 Y-0.570
G1 X-0.376 Y-0.806
G1 X-0.354 Y-0.888
G1 X-0.413 Y-1.082
G1 X-0.361 Y-1.043
G1 X-0.297 Y-1.115
G1 X-0.287 Y-1.189
G1 X-0.200 Y-1.468
G1 X-0.200 Y-1.468
G1 X-0.187 Y-1.515
G1 X-0.162 Y-1.608
G1 X-0.128 Y-1.678
G1 X-0.024 Y-1.834
G1 X0.024 Y-1.828


G0 X-0.372 Y-0.822


G1 X-0.413 Y-1.082
G1 X-0.476 Y-1.342
G1 X-0.639 Y-1.783
G1 X-0.777 Y-2.032
G1 X-0.998 Y-2.369
G1 X-1.371 Y-2.759
G1 X-1.657 Y-2.956
G1 X-2.060 Y-3.159
G1 X-2.471 Y-3.270
G1 X-2.888 Y-3.315
G1 X-3.207 Y-3.308
G1 X-3.243 Y-3.291
G1 X-3.492 Y-3.246
G1 X-3.769 Y-3.117
G1 X-3.911 Y-2.959
G1 X-3.977 Y-2.812
G1 X-3.983 Y-2.525
G1 X-3.963 Y-2.360
G1 X-3.963 Y-2.360
G1 X-3.893 Y-2.071
G1 X-3.775 Y-1.634
G1 X-3.717 Y-1.347
G1 X-3.683 Y-1.215
G1 X-3.674 Y-1.049
G1 X-3.624 Y-0.920
G1 X-3.405 Y-0.704
G1 X-3.065 Y-0.522
G1 X-2.992 Y-0.496
G1 X-2.938 Y-0.432
G1 X-2.673 Y-0.383
G1 X-2.938 Y-0.432
G1 X-3.022 Y-0.395
G1 X-3.077 Y-0.401
G1 X-3.545 Y-0.402
G1 X-3.950 Y-0.335
G1 X-4.159 Y-0.232
G1 X-4.253 Y-0.148
G1 X-4.334 Y-0.021
G1 X-4.350 Y0.170
G1 X-4.232 Y0.306
G1 X-4.199 Y0.438
G1 X-4.165 Y0.400
G1 X-4.186 Y0.332
G1 X-4.054 Y0.390
G1 X-4.199 Y0.438
G1 X-4.104 Y0.407
G1 X-4.507 Y0.697
G1 X-4.579 Y0.880
G1 X-4.667 Y1.316
G1 X-4.705 Y1.573
G1 X-4.715 Y1.597
G1 X-4.812 Y2.165
G1 X-4.851 Y2.283
G1 X-4.947 Y2.663
G1 X-4.928 Y3.049
G1 X-4.842 Y3.220
G1 X-4.568 Y3.302
G1 X-4.370 Y3.286
G1 X-4.084 Y3.236
G1 X-4.028 Y3.212
G1 X-3.747 Y3.148
G1 X-3.698 Y3.115
G1 X-3.385 Y3.009
G1 X-3.169 Y2.912
G1 X-2.723 Y2.658
G1 X-2.246 Y2.335
G1 X-1.723 Y1.894
G1 X-1.450 Y1.615
G1 X-1.284 Y1.453
G1 X-0.949 Y1.059
G1 X-0.853 Y0.932
G1 X-0.665 Y0.686
G1 X-0.448 Y0.369


G0 X-1.061 Y2.885

G1 X-1.061 Y2.934
G1 X-1.092 Y2.978
G1 X-1.153 Y2.967
G1 X-1.175 Y2.940
G1 X-1.167 Y2.884
G1 X-1.107 Y2.869
G1 X-1.061 Y2.885
G1 X-0.865 Y2.715
G1 X-0.677 Y2.529
G1 X-0.477 Y2.257
G1 X-0.354 Y1.984
G1 X-0.272 Y1.819
G1 X-0.166 Y1.469
G1 X-0.102 Y1.196

G0 X0.110 Y1.214

G1 X-0.033 Y1.177
G1 X-0.102 Y1.196
G1 X-0.283 Y1.072
G1 X-0.352 Y0.905
G1 X-0.323 Y0.679
G1 X-0.220 Y0.534
G1 X-0.448 Y0.369
G1 X-0.521 Y0.191
G1 X-0.526 Y-0.177
G1 X-0.503 Y-0.215
G1 X-0.432 Y-0.570
G1 X-0.376 Y-0.806
G1 X-0.354 Y-0.888
G1 X-0.413 Y-1.082
G1 X-0.361 Y-1.043
G1 X-0.297 Y-1.115
G1 X-0.287 Y-1.189
G1 X-0.200 Y-1.468
G1 X-0.200 Y-1.468
G1 X-0.187 Y-1.515
G1 X-0.162 Y-1.608
G1 X-0.128 Y-1.678
G1 X-0.024 Y-1.834
G1 X0.024 Y-1.828


G0 X-0.372 Y-0.822


G1 X-0.413 Y-1.082
G1 X-0.476 Y-1.342
G1 X-0.639 Y-1.783
G1 X-0.777 Y-2.032
G1 X-0.998 Y-2.369
G1 X-1.371 Y-2.759
G1 X-1.657 Y-2.956
G1 X-2.060 Y-3.159
G1 X-2.471 Y-3.270
G1 X-2.888 Y-3.315
G1 X-3.207 Y-3.308
G1 X-3.243 Y-3.291
G1 X-3.492 Y-3.246
G1 X-3.769 Y-3.117
G1 X-3.911 Y-2.959
G1 X-3.977 Y-2.812
G1 X-3.983 Y-2.525
G1 X-3.963 Y-2.360
G1 X-3.963 Y-2.360
G1 X-3.893 Y-2.071
G1 X-3.775 Y-1.634
G1 X-3.717 Y-1.347
G1 X-3.683 Y-1.215
G1 X-3.674 Y-1.049
G1 X-3.624 Y-0.920
G1 X-3.405 Y-0.704
G1 X-3.065 Y-0.522
G1 X-2.992 Y-0.496
G1 X-2.938 Y-0.432
G1 X-2.673 Y-0.383
G1 X-2.938 Y-0.432
G1 X-3.022 Y-0.395
G1 X-3.077 Y-0.401
G1 X-3.545 Y-0.402
G1 X-3.950 Y-0.335
G1 X-4.159 Y-0.232
G1 X-4.253 Y-0.148
G1 X-4.334 Y-0.021
G1 X-4.350 Y0.170
G1 X-4.232 Y0.306
G1 X-4.199 Y0.438
G1 X-4.165 Y0.400
G1 X-4.186 Y0.332
G1 X-4.054 Y0.390
G1 X-4.199 Y0.438
G1 X-4.104 Y0.407
G1 X-4.507 Y0.697
G1 X-4.579 Y0.880
G1 X-4.667 Y1.316
G1 X-4.705 Y1.573
G1 X-4.715 Y1.597
G1 X-4.812 Y2.165
G1 X-4.851 Y2.283
G1 X-4.947 Y2.663
G1 X-4.928 Y3.049
G1 X-4.842 Y3.220
G1 X-4.568 Y3.302
G1 X-4.370 Y3.286
G1 X-4.084 Y3.236
G1 X-4.028 Y3.212
G1 X-3.747 Y3.148
G1 X-3.698 Y3.115
G1 X-3.385 Y3.009
G1 X-3.169 Y2.912
G1 X-2.723 Y2.658
G1 X-2.246 Y2.335
G1 X-1.723 Y1.894
G1 X-1.450 Y1.615
G1 X-1.284 Y1.453
G1 X-0.949 Y1.059
G1 X-0.853 Y0.932
G1 X-0.665 Y0.686
G1 X-0.448 Y0.369
