# Supplementary material for: Synergistic Two‐Color Photochemical Polymer Network Formation and Lithography
Source: Angew Chem Int Ed Engl. 2025 Oct 3;64(48):e202518815. doi: 10.1002/anie.202518815 (PMC12643345; doi:10.1002/anie.202518815)
Supplement: Supplementary file 3 — Supporting Information [file ANIE-64-e202518815-s002.zip › Supplymentary file 2/Butterfly right.gcode]

G0 X0.024 Y-1.828

G1 X0.081 Y-1.770
G1 X0.200 Y-1.478
G1 X0.304 Y-1.118
G1 X0.421 Y-1.096
G1 X0.416 Y-1.077
G1 X0.361 Y-1.018
G1 X0.357 Y-0.783
G1 X0.358 Y-0.757
G1 X0.499 Y-0.178
G1 X0.491 Y0.130
G1 X0.222 Y0.530
G1 X0.326 Y0.694
G1 X0.356 Y0.871
G1 X0.349 Y0.924
G1 X0.273 Y1.075
G1 X0.157 Y1.161
G1 X0.157 Y1.161
G1 X0.110 Y1.214
G1 X0.110 Y1.214
G1 X0.222 Y1.664
G1 X0.234 Y1.726
G1 X0.339 Y1.983
G1 X0.468 Y2.226
G1 X0.675 Y2.541
G1 X1.036 Y2.875
G1 X1.088 Y2.865
G1 X1.161 Y2.902
G1 X1.155 Y2.970
G1 X1.155 Y2.970
G1 X1.100 Y2.977
G1 X1.052 Y2.925

G0 X0.361 Y-1.018


G1 X0.416 Y-1.077
G1 X0.501 Y-1.413
G1 X0.720 Y-1.932
G1 X0.993 Y-2.369
G1 X1.449 Y-2.795
G1 X1.800 Y-3.036
G1 X1.982 Y-3.115
G1 X2.273 Y-3.218
G1 X2.761 Y-3.310
G1 X3.190 Y-3.302
G1 X3.256 Y-3.278
G1 X3.506 Y-3.238
G1 X3.765 Y-3.120
G1 X3.854 Y-3.036
G1 X3.966 Y-2.819
G1 X3.989 Y-2.655
G1 X3.975 Y-2.463
G1 X3.933 Y-2.215
G1 X3.920 Y-2.186
G1 X3.837 Y-1.868
G1 X3.822 Y-1.837
G1 X3.760 Y-1.582
G1 X3.747 Y-1.549
G1 X3.679 Y-1.099
G1 X3.650 Y-0.978
G1 X3.627 Y-0.930
G1 X3.527 Y-0.802
G1 X3.430 Y-0.718
G1 X3.155 Y-0.564
G1 X3.052 Y-0.396
G1 X2.958 Y-0.434
G1 X3.021 Y-0.501
G1 X3.155 Y-0.564
G1 X3.021 Y-0.501
G1 X2.958 Y-0.434
G1 X3.052 Y-0.396
G1 X3.159 Y-0.402
G1 X3.052 Y-0.396
G1 X3.152 Y-0.401
G1 X3.159 Y-0.402
G1 X3.595 Y-0.401
G1 X3.809 Y-0.364
G1 X4.043 Y-0.284
G1 X4.188 Y-0.198
G1 X4.318 Y-0.043
G1 X4.349 Y0.030
G1 X4.352 Y0.136
G1 X4.320 Y0.230
G1 X4.212 Y0.317
G1 X4.342 Y0.521
G1 X4.130 Y0.386
G1 X4.177 Y0.336
G1 X4.130 Y0.386
G1 X4.342 Y0.521
G1 X4.258 Y0.467
G1 X4.402 Y0.570
G1 X4.475 Y0.658
G1 X4.570 Y0.870
G1 X4.644 Y1.164
G1 X4.698 Y1.576
G1 X4.719 Y1.657
G1 X4.756 Y1.918
G1 X4.853 Y2.335
G1 X4.910 Y2.539
G1 X4.947 Y2.890
G1 X4.904 Y3.122
G1 X4.789 Y3.267
G1 X4.731 Y3.302
G1 X4.508 Y3.314
G1 X3.917 Y3.205
G1 X3.502 Y3.062
G1 X3.267 Y2.953
G1 X3.228 Y2.942
G1 X2.956 Y2.800
G1 X2.625 Y2.610
G1 X2.138 Y2.256
G1 X1.693 Y1.868
G1 X1.381 Y1.554
G1 X1.362 Y1.528
G1 X1.039 Y1.178
G1 X1.011 Y1.130
G1 X0.843 Y0.932
G1 X0.605 Y0.615
G1 X0.470 Y0.423
G1 X0.426 Y0.388
G1 X0.426 Y0.388


G0 X0.024 Y-1.828

G1 X0.081 Y-1.770
G1 X0.200 Y-1.478
G1 X0.304 Y-1.118
G1 X0.421 Y-1.096
G1 X0.416 Y-1.077
G1 X0.361 Y-1.018
G1 X0.357 Y-0.783
G1 X0.358 Y-0.757
G1 X0.499 Y-0.178
G1 X0.491 Y0.130
G1 X0.222 Y0.530
G1 X0.326 Y0.694
G1 X0.356 Y0.871
G1 X0.349 Y0.924
G1 X0.273 Y1.075
G1 X0.157 Y1.161
G1 X0.157 Y1.161
G1 X0.110 Y1.214
G1 X0.110 Y1.214
G1 X0.222 Y1.664
G1 X0.234 Y1.726
G1 X0.339 Y1.983
G1 X0.468 Y2.226
G1 X0.675 Y2.541
G1 X1.036 Y2.875
G1 X1.088 Y2.865
G1 X1.161 Y2.902
G1 X1.155 Y2.970
G1 X1.155 Y2.970
G1 X1.100 Y2.977
G1 X1.052 Y2.925

G0 X0.361 Y-1.018


G1 X0.416 Y-1.077
G1 X0.501 Y-1.413
G1 X0.720 Y-1.932
G1 X0.993 Y-2.369
G1 X1.449 Y-2.795
G1 X1.800 Y-3.036
G1 X1.982 Y-3.115
G1 X2.273 Y-3.218
G1 X2.761 Y-3.310
G1 X3.190 Y-3.302
G1 X3.256 Y-3.278
G1 X3.506 Y-3.238
G1 X3.765 Y-3.120
G1 X3.854 Y-3.036
G1 X3.966 Y-2.819
G1 X3.989 Y-2.655
G1 X3.975 Y-2.463
G1 X3.933 Y-2.215
G1 X3.920 Y-2.186
G1 X3.837 Y-1.868
G1 X3.822 Y-1.837
G1 X3.760 Y-1.582
G1 X3.747 Y-1.549
G1 X3.679 Y-1.099
G1 X3.650 Y-0.978
G1 X3.627 Y-0.930
G1 X3.527 Y-0.802
G1 X3.430 Y-0.718
G1 X3.155 Y-0.564
G1 X3.052 Y-0.396
G1 X2.958 Y-0.434
G1 X3.021 Y-0.501
G1 X3.155 Y-0.564
G1 X3.021 Y-0.501
G1 X2.958 Y-0.434
G1 X3.052 Y-0.396
G1 X3.159 Y-0.402
G1 X3.052 Y-0.396
G1 X3.152 Y-0.401
G1 X3.159 Y-0.402
G1 X3.595 Y-0.401
G1 X3.809 Y-0.364
G1 X4.043 Y-0.284
G1 X4.188 Y-0.198
G1 X4.318 Y-0.043
G1 X4.349 Y0.030
G1 X4.352 Y0.136
G1 X4.320 Y0.230
G1 X4.212 Y0.317
G1 X4.342 Y0.521
G1 X4.130 Y0.386
G1 X4.177 Y0.336
G1 X4.130 Y0.386
G1 X4.342 Y0.521
G1 X4.258 Y0.467
G1 X4.402 Y0.570
G1 X4.475 Y0.658
G1 X4.570 Y0.870
G1 X4.644 Y1.164
G1 X4.698 Y1.576
G1 X4.719 Y1.657
G1 X4.756 Y1.918
G1 X4.853 Y2.335
G1 X4.910 Y2.539
G1 X4.947 Y2.890
G1 X4.904 Y3.122
G1 X4.789 Y3.267
G1 X4.731 Y3.302
G1 X4.508 Y3.314
G1 X3.917 Y3.205
G1 X3.502 Y3.062
G1 X3.267 Y2.953
G1 X3.228 Y2.942
G1 X2.956 Y2.800
G1 X2.625 Y2.610
G1 X2.138 Y2.256
G1 X1.693 Y1.868
G1 X1.381 Y1.554
G1 X1.362 Y1.528
G1 X1.039 Y1.178
G1 X1.011 Y1.130
G1 X0.843 Y0.932
G1 X0.605 Y0.615
G1 X0.470 Y0.423
G1 X0.426 Y0.388
G1 X0.426 Y0.388
